# Supplementary material for: Does Clostridium Perfringens Epsilon Toxin Mimic an Auto-Antigen Involved in Multiple Sclerosis?
Source: Toxins (Basel). 2025 Jan 7;17(1):27. doi: 10.3390/toxins17010027 (PMC11768822; doi:10.3390/toxins17010027)
Supplement: Supplementary file 1 [file toxins-17-00027-s001.zip]

Archive with 1 entries (1 files):
- toxins-3345699-supplementary.pdf
